# Supplementary material for: Neural mechanisms of emotion-modulated startle reflexes: insights from ERP and EEG oscillations
Source: PeerJ. 2026 Apr 21;14:e21136. doi: 10.7717/peerj.21136 (PMC13108465; doi:10.7717/peerj.21136)
Supplement: Supplemental Information 1 [file peerj-14-21136-s001.xlsx]

## Sheet: Passively view pictures P3 LPP 
P3						LPP
subject	Negative image	Positive image	Neutral image			subject	Negative image	Positive image	Neutral image
1	7.696	6.079	6.203			1	7.781	4.16	2.074
2	3.963	1.153	0.372			2	11.694	4.786	3.798
3	8.416	3.717	4.867			3	5.535	1.376	0.092
4	-2.055	0.523	-0.3			4	-0.797	1.609	1.495
5	7.749	4.727	2.426			5	5.673	2.527	-1.427
6	3.063	2.472	1.172			6	2.464	-0.665	-1.571
7	0.091	1.174	0.255			7	6.203	5.096	2.944
8	-3.131	-1.336	-2.841			8	-1.617	-3.6	-4.78
9	7.01	4.097	3.299			9	8.625	5.206	4.674
10	7.354	4.383	1.719			10	10.934	7.208	5.062
11	-0.045	0.233	1.546			11	-0.902	-1.734	-2.507
12	4.649	2.445	-0.189			12	15.743	12.749	8.885
13	6.493	2.089	1.306			13	5.916	1.959	-0.932
14	3.627	2.889	-0.033			14	2.659	-6.05	-8.518
15	4.654	6.019	3.328			15	6.23	3.119	4.668
16	7.298	2.32	0.464			16	2.272	-1.884	-3.461
17	-0.127	1.167	-1.491			17	3.415	0.736	-2.192
18	1.345	2.307	1.679			18	-1.875	-0.424	-2.723
19	0.25	1.686	1.138			19	1.691	0.252	-0.972
20	5.149	2.987	2.738			20	4.264	-0.45	-1.518
21	12.636	10.236	9.871			21	13.365	10.056	6.807
22	4.377	1.489	2.416			22	-4.308	-7.433	-8.817
23	8.336	4.837	3.77			23	19.825	11.27	7.744
24	2.855	1.842	-0.083			24	-1.271	-2.795	-5.443
25	12.239	8.951	9.417			25	17.876	10.367	8.374
26	-1.386	0.577	-0.069			26	-0.294	-2.61	-3.884
27	7.075	3.19	3.666			27	5.2	-5.262	-3.662

## Sheet: ERP and ERO following startle
P3								LPP								Frontocentral theta (0–400 ms)								Frontocentral alpha (0–400 ms)								Occipital theta (400–900 ms)								Occipital alpha (400–900 ms)
subject	Sound-Negative	Sound-Positive	Sound-Neutral	No-Sound Negative	No-Sound Positive	No-Sound Neutral		subject	Sound-Negative	Sound-Positive	Sound-Neutral	No-Sound Negative	No-Sound Positive	No-Sound Neutral		subject	Sound-Negative	Sound-Positive	Sound-Neutral	No-Sound Negative	No-Sound Positive	No-Sound Neutral		subject	Sound-Negative	Sound-Positive	Sound-Neutral	No-Sound Negative	No-Sound Positive	No-Sound Neutral		ID	Sound-Negative	Sound-Positive	Sound-Neutral	No-Sound Negative	No-Sound Positive	No-Sound Neutral		ID	Sound-Negative	Sound-Positive	Sound-Neutral	No-Sound Negative	No-Sound Positive	No-Sound Neutral
1	14.1425	15.6239	16.1485	0.2023	-1.0978	-1.4264		1	-1.165	0.043	-0.307	0.24	-1.858	-0.366		1	2.72794	2.75931	3.29684	-0.0128169	-0.00521115	-0.10277		1	1.36048	1.29384	1.50232	0.0244523	0.0193153	-0.00880328		1	0.0657753	0.189465	0.225386	-0.0573184	-0.0197195	-0.0481117		1	0.0367268	0.111407	0.0892982	-0.0624731	-0.0149433	-0.0188541
2	5.0712	4.7171	4.9439	-0.5387	-2.6594	-2.4718		2	3.173	-0.841	1.586	3.416	-1.288	-0.666		2	5.20653	3.36808	3.38528	-0.101937	0.489352	0.136366		2	4.21499	2.26085	1.93279	-0.0739149	0.517434	0.184944		2	0.188621	0.0675214	-0.0756653	-0.180542	0.210346	0.0783247		2	-0.104651	-0.211994	-0.142857	-0.087062	0.357099	0.14654
3	-0.0686	1.5754	3.3065	1.2302	1.5934	-1.1179		3	-0.261	0.634	4.632	1.707	-0.067	-0.154		3	2.25732	2.24017	2.17748	-0.155604	-0.0195159	-0.25238		3	1.40254	1.45593	1.30108	-0.0971705	-0.022831	-0.205601		3	0.286651	0.10787	-0.110481	-0.12957	-0.203566	-0.121477		3	0.399754	0.243225	0.00648631	-0.188863	-0.142163	-0.174549
4	14.7031	13.9185	12.3865	-2.0667	-1.7933	-2.6936		4	-2.013	-0.642	-0.507	-1.346	-0.037	-2.419		4	1.71307	1.92449	1.65872	0.0290884	-0.0760722	-0.0937327		4	1.63523	1.64291	1.48924	0.00416694	-0.143426	-0.0750234		4	0.187916	0.29936	0.323341	0.0531998	-0.077592	-0.0492922		4	0.209703	0.222724	0.456471	0.0710765	-0.116387	0.109327
5	5.6183	8.3717	11.2113	-1.5552	0.3025	0.432		5	-0.232	2.288	3.507	0.114	1.11	-1.015		5	0.527839	0.680844	0.784375	0.0203824	0.0613936	-0.149907		5	0.535875	0.560778	0.803713	0.0106685	0.0776997	0.0448623		5	0.181953	0.167347	0.374359	0.107565	0.0259246	-0.107528		5	0.140687	0.113693	0.250792	0.0915202	0.0209506	-0.0418202
6	7.8	6.2162	5.7798	-1.6002	2.11	-0.3381		6	2.905	3.31	1.3	-0.931	1.612	2.058		6	3.76636	3.11762	1.44358	0.0336375	-0.247599	-0.307166		6	2.57764	1.9312	0.718991	0.0395224	-0.159121	-0.0045275		6	0.196268	0.334611	-0.612179	-0.0212115	0.0344228	0.216052		6	0.254512	0.420629	-0.395815	-0.130509	-0.0833617	0.18879
7	10.1634	12.0133	11.6462	0.7325	-1.8711	-0.4471		7	4.55	6.332	4.588	1.93	0.348	0.473		7	0.755761	0.919939	0.965891	0.0220554	0.127969	-0.0288732		7	0.360999	0.635269	0.557674	0.0137707	0.0989688	-0.002921		7	-0.052948	0.081354	0.0268123	-0.109184	0.187232	0.0398521		7	-0.184597	-0.0124584	-0.0619188	-0.135367	0.201209	0.0168517
8	4.6837	3.7312	5.926	1.9295	-1.0686	0.4394		8	6.476	7.404	7.791	1.202	-1.153	1.256		8	2.08164	1.26203	1.72504	0.00415165	0.105239	0.419882		8	0.885763	0.638325	1.25218	0.0423198	0.264919	0.0627321		8	-0.551767	-0.32002	-1.02043	0.284725	0.265803	0.692321		8	-1.08289	-0.550867	-1.75293	0.424294	0.626288	1.37909
9	8.2564	11.2726	11.3574	-0.8771	-2.921	1.5426		9	6.741	7.806	7.762	-2.093	-3.734	0.657		9	2.69798	2.57767	3.26433	-0.321463	0.0150797	-0.306632		9	1.12941	1.00169	1.23563	-0.103054	0.0194402	0.0115299		9	0.132519	0.195272	0.0856239	-0.0150386	0.150716	-0.205132		9	-0.00891738	0.0139019	-0.0355626	0.061182	0.0467782	-0.118181
10	9.4355	9.5862	9.2797	-0.2357	1.0046	-0.5167		10	0.867	2.504	1.897	-0.545	-0.524	-0.908		10	4.69486	4.26514	3.8697	-0.0749004	0.0965097	0.000528867		10	2.23235	2.02631	1.94959	0.010857	0.114804	0.0786894		10	0.0878826	0.292613	0.350209	-0.111694	0.165413	-0.032688		10	-0.00946072	0.18267	0.215288	-0.0423208	0.168928	0.0104166
11	16.3449	17.0999	14.6812	0.1787	1.7634	-0.8531		11	5.009	4.244	4.521	-0.639	0.392	-1.111		11	4.70182	4.47975	4.5433	0.542294	0.265682	0.299585		11	2.05465	1.8502	1.78583	0.257034	0.0321147	0.108339		11	0.321333	0.063189	0.0264175	0.0125382	0.277792	0.079841		11	-0.0747164	-0.0670268	-0.059722	0.0583545	0.234602	0.0775899
12	4.7186	6.4523	7.0396	0.5382	0.3666	-1.0524		12	0.171	4.352	3.825	-1.459	-0.758	0.995		12	2.74039	2.5287	2.85305	-0.00457647	-0.182342	-0.0291208		12	2.09773	2.03835	1.97744	0.0679767	0.0592926	0.0951629		12	0.201463	0.107351	0.407534	0.00541218	-0.112736	0.0445632		12	0.530008	0.354632	0.362858	-0.022281	0.0542464	0.142544
13	-3.9646	-0.5831	-1.5227	-1.0129	0.2563	-0.5205		13	-2.189	-0.243	0.861	-3.411	-2.264	-3.058		13	0.97041	1.3475	1.16887	0.0950243	0.189345	0.0466248		13	0.585977	0.896944	0.592267	0.0616804	0.0687775	0.152151		13	-0.0171359	-0.153191	-0.278799	0.202921	0.00148988	-0.132056		13	-0.12105	-0.231751	-0.352691	0.223377	-0.0255645	-0.118994
14	13.3224	17.4203	14.7776	-0.8158	-1.8541	1.3134		14	2.551	4.281	2.521	-0.748	-1.844	2.743		14	5.24646	3.92928	4.93102	-0.124811	0.290198	-0.128279		14	3.54714	2.52748	3.23126	-0.0325805	0.203838	-0.264914		14	0.340398	0.212845	0.524921	-0.122858	0.26441	-0.066113		14	0.226508	0.0840456	0.334562	-0.0958404	0.235562	-0.223634
15	9.6109	6.3881	12.1484	-2.0865	0.3721	-0.8984		15	0.311	-1.679	0.69	-4.178	0.662	-4.589		15	0.847684	0.952616	0.923025	0.20946	-0.214874	0.0821026		15	0.617887	0.548714	0.573588	-0.0482348	-0.109211	-0.0644559		15	-0.0220352	0.0971202	0.0189744	0.0101728	-0.160915	-0.0563437		15	-0.232573	0.00803626	-0.0957992	-0.00441426	-0.104087	-0.0775921
16	18.3815	17.7117	20.7714	0.3412	1.7571	-0.6025		16	2.774	3.27	2.76	-1.455	-0.281	-0.293		16	4.56341	4.5601	5.33456	0.104396	0.0647839	-0.103257		16	2.70006	2.43956	2.98396	0.161632	0.00679681	-0.149875		16	-0.123315	0.0827327	0.183211	0.084919	0.0251378	-0.225807		16	-0.0566298	-0.0360349	-0.00845098	0.269119	-0.157324	-0.243998
17	8.7497	8.0026	14.525	-1.1006	-0.0367	0.5829		17	1.265	2.465	6.955	0.557	-0.36	1.902		17	4.78698	4.22851	3.9722	0.11401	0.0222103	0.0374116		17	2.421	1.92002	1.73102	0.0898884	-0.021333	0.101861		17	0.123894	0.0439823	0.183715	0.122143	0.0521022	0.0740455		17	0.0168522	-0.0147706	0.064254	0.0923885	0.0541954	0.0420884
18	7.5556	10.0296	11.2687	-1.0042	0.9434	0.8627		18	-0.241	5.906	2.956	0.582	-3.127	2.118		18	4.66261	3.82049	2.97017	-0.0294786	0.511635	0.9353		18	2.02968	0.928033	0.60586	0.085259	0.469408	1.60967		18	0.00673783	-1.45814	-2.0447	0.243661	1.11989	-0.355436		18	-0.549119	-1.90329	-3.08699	0.423994	1.84779	-0.918125
19	-5.9849	-1.3984	0.3198	-0.3306	-0.3354	-0.1786		19	1.846	6.079	8.004	1.609	2.089	1.526		19	1.44238	1.66637	1.41392	-0.144813	0.0327951	0.00738839		19	0.778758	1.07954	0.801469	-0.0573945	-8.70306e-05	0.0852301		19	-0.0493998	-0.0221166	-0.015473	0.00933733	0.195728	0.0243307		19	-0.0874094	-0.0830975	-0.118156	-0.0112779	0.123248	0.0298505
20	1.0935	4.2165	5.5108	-3.7402	-1.784	-2.474		20	4.605	1.592	6.36	-4.261	-1.471	-2.411		20	5.33546	4.29126	4.88724	-0.1353	0.059755	0.457911		20	3.39583	2.40938	2.5591	-0.19508	0.138414	0.0868434		20	0.188889	-0.252265	-0.665872	-0.270241	0.272806	0.447702		20	0.227755	-0.606995	-0.889126	-0.2463	0.617663	0.732305
21	8.1419	5.0663	11.1682	1.9055	0.2051	-2.7552		21	1.766	0.833	5.517	1.351	0.718	-0.594		21	2.54526	1.98316	2.1963	0.235837	-0.0521261	0.0715197		21	1.3395	1.18238	1.44073	0.221451	0.00323155	-0.0187989		21	0.21918	0.262581	0.166119	0.162367	-0.0835377	0.041173		21	0.444637	0.511409	0.368417	0.161885	-0.137723	0.0498477
22	22.9841	20.1509	20.6033	-1.5083	0.6871	0.3317		22	1.603	2.347	3.138	-0.976	-0.009	1.323		22	3.86133	3.11211	2.88058	-0.142173	-0.0209448	0.0211869		22	1.97775	1.60931	1.39069	-0.113463	-0.036301	-0.0169108		22	0.0878885	0.106174	0.0715756	0.0166696	-0.0379928	-0.117246		22	-0.0469842	-0.000500176	-0.0245222	0.0146212	-0.0262318	-0.0592654
23	17.7512	24.5696	21.4987	-3.0004	-6.5543	0.8524		23	3.802	5.023	5.589	-1.836	-2.778	-0.07		23	7.68522	7.12029	8.08627	-0.0120782	0.0181041	-0.153002		23	5.52134	4.8676	5.4856	0.0139788	-0.133604	0.0250835		23	0.0848149	0.380117	0.103677	0.0734836	-0.00863728	-0.120479		23	-0.454011	-0.154426	-0.392454	0.0464652	-0.0584509	-0.176495
24	10.0873	10.1627	11.745	0.2193	-0.948	-1.068		24	-1.777	0.159	0.14	-0.844	-1.109	0.73		24	0.823392	0.921291	0.972193	-0.0432875	0.00406995	-0.0022255		24	0.651926	0.77652	0.700471	-0.0318064	-0.0254873	-0.0576781		24	0.0119862	0.0203297	0.0407058	-0.0129673	-0.0375311	-0.030377		24	-0.00336042	0.0556161	0.0458543	0.0339985	-0.0585356	-0.0317498
25	5.6771	8.5486	6.106	-2.2375	-0.8941	0.3741		25	0.184	1.93	1.672	-1.688	-1.115	0.955		25	3.23837	3.46681	2.86411	0.00692593	-0.140025	-0.242673		25	1.79539	1.80449	1.53118	-0.0168835	-0.186905	-0.209395		25	0.0365067	-0.0773113	-0.00478263	0.0354728	-0.096925	-0.139897		25	0.0256107	-0.0862964	-0.0554974	0.00604756	-0.147063	-0.053569
26	1.2185	1.2495	1.7133	-1.5419	0.1002	-0.0491		26	-0.738	0.962	1.963	-1.412	-0.192	-0.852		26	0.507607	0.639847	0.386522	0.00403283	-0.0518556	0.00475933		26	0.257835	0.304353	0.194181	0.00361513	-0.0324293	-0.0238239		26	0.0610353	-0.000350998	-0.0475755	-0.032847	-0.105104	-0.0401903		26	-0.0332929	-0.0999265	-0.114836	-0.0250246	-0.0785908	0.000784089
27	8.903	12.4092	16.9827	-1.4792	0.9849	0.7808		27	0.372	0.414	2.833	-0.802	2.408	-0.663		27	3.05049	3.37372	3.11468	0.046109	-0.444574	-0.0917881		27	1.40245	1.6791	1.37077	0.164548	-0.315103	0.0310759		27	0.197158	0.155675	0.176519	0.0134943	-0.559629	0.0354403		27	0.0144047	0.0926121	0.382281	0.146874	-0.228624	0.109367
